# Supplementary material for: Candidate Gene Identification and Transcriptome Analysis of Tomato male sterile-30 and Functional Marker Development for ms-30 and Its Alleles, ms-33, 7B-1, and stamenless-2
Source: Int J Mol Sci. 2024 Mar 15;25(6):3331. doi: 10.3390/ijms25063331 (PMC10970333; doi:10.3390/ijms25063331)
Supplement: Supplementary file 1 [file ijms-25-03331-s001.zip]

Archive with 2 entries (2 files):
- Supplementary Material A ms-30 supplementary material Figures S1~S8.pdf
- Supplementary Material B ms-30 supplementary material Tables S1~S12 .xlsx
